# Supplementary material for: Revealing the lethal effects of Pasteurella multocida toxin on multiple organ systems
Source: Front Microbiol. 2024 Aug 27;15:1459124. doi: 10.3389/fmicb.2024.1459124 (PMC11385013; doi:10.3389/fmicb.2024.1459124)
Supplement: Supplementary file 2 [file Table_1.XLSX]

## Sheet: cell viability
LLC-PK1 cell			PAM cell			IPEC cell			ST cell
Group	Cell Viability(% of ctrl)		Group	Cell Viability(% of ctrl)		Group	Cell Viability(% of ctrl)		Group	Cell Viability(% of ctrl)
Control	101.437		Control	91.8171		Control	100.43		Control	97.4138
Control	99.1133		Control	90.8847		Control	104.102		Control	104.884
Control	108.192		Control	94.5076		Control	104.868		Control	105.615
PMT(1ng/kg)	51.4697		PMT(1ng/kg)	75.7982		PMT(1ng/kg)	108.292		PMT(1ng/kg)	78.1748
PMT(1ng/kg)	62.5418		PMT(1ng/kg)	72.3161		PMT(1ng/kg)	108.467		PMT(1ng/kg)	87.2984
PMT(1ng/kg)	65.8045		PMT(1ng/kg)	76.9154		PMT(1ng/kg)	108.907		PMT(1ng/kg)	88.4638
PMT(10ng/kg)	57.9389		PMT(10ng/kg)	71.3549		PMT(10ng/kg)	118.704		PMT(10ng/kg)	84.6477
PMT(10ng/kg)	65.6081		PMT(10ng/kg)	69.0045		PMT(10ng/kg)	118.838		PMT(10ng/kg)	90.102
PMT(10ng/kg)	69.6982		PMT(10ng/kg)	75.5741		PMT(10ng/kg)	121.325		PMT(10ng/kg)	91.1169
PMT(100ng/kg)	54.3623		PMT(100ng/kg)	69.7149		PMT(100ng/kg)	130.774		PMT(100ng/kg)	82.4994
PMT(100ng/kg)	68.4432		PMT(100ng/kg)	64.5359		PMT(100ng/kg)	132.393		PMT(100ng/kg)	90.1435
PMT(100ng/kg)	68.2823		PMT(100ng/kg)	72.6053		PMT(100ng/kg)	134.139		PMT(100ng/kg)	81.8317
PMT(1000ng/kg)	50.7416		PMT(1000ng/kg)	71.0282		PMT(1000ng/kg)	139.22		PMT(1000ng/kg)	69.7625
PMT(1000ng/kg)	58.0048		PMT(1000ng/kg)	66.0515		PMT(1000ng/kg)	140.827		PMT(1000ng/kg)	91.5871
PMT(1000ng/kg)	59.8749		PMT(1000ng/kg)	75.2722		PMT(1000ng/kg)	145.364		PMT(1000ng/kg)	74.4607

## Sheet: ANOVA with post-hoc tests
LLC-PK1 cell						PAM cell
ANOVA	Df	Sum Sq	Mean Sq	F value	Pr(>F)	ANOVA	Df	Sum Sq	Mean Sq	F value	Pr(>F)
Treatment (between columns)	4	4332.4	1083.1	26.6833	2.57049e-05	Treatment (between columns)	4	1088.84	272.211	23.3097	4.70308e-05
Residual (within columns)	10	405.91	40.591	NA	NA	Residual (within columns)	10	116.78	11.678	NA	NA
LLC-PK1 cell						PAM cell
post-hoc tests	diff	lwr	upr	p adj		post-hoc tests	diff	lwr	upr	p adj
PMT(1000ng/kg)-Control	-46.7068	-63.827	-29.5867	3.24298e-05		PMT(1000ng/kg)-Control	-21.6191	-30.802	-12.4363	0.000117845
PMT(100ng/kg)-Control	-39.218	-56.3381	-22.0978	0.000148917		PMT(100ng/kg)-Control	-23.4511	-32.6339	-14.2682	5.81595e-05
PMT(10ng/kg)-Control	-38.4988	-55.619	-21.3787	0.00017427		PMT(10ng/kg)-Control	-20.4253	-29.6081	-11.2424	0.000191155
PMT(1ng/kg)-Control	-42.9753	-60.0954	-25.8551	6.76177e-05		PMT(1ng/kg)-Control	-17.3932	-26.576	-8.21032	0.000715261
ST cell						IPEC cell
ANOVA	Df	Sum Sq	Mean Sq	F value	Pr(>F)	ANOVA	Df	Sum Sq	Mean Sq	F value	Pr(>F)
Treatment (between columns)	4	972.562	243.14	5.58364	0.0126004	Treatment (between columns)	4	3118.43	779.607	186.586	2.39743e-09
Residual (within columns)	10	435.452	43.5452	NA	NA	Residual (within columns)	10	41.7828	4.17828	NA	NA
ST cell						IPEC cell
post-hoc tests	diff	lwr	upr	p adj		post-hoc tests	diff	lwr	upr	p adj
PMT(1000ng/kg)-Control	-24.0342	-41.7664	-6.30198	0.00833558		PMT(1000ng/kg)-Control	38.6704	33.1776	44.1632	2.8618e-09
PMT(100ng/kg)-Control	-17.8128	-35.545	-0.0805484	0.048853		PMT(100ng/kg)-Control	29.3019	23.8091	34.7947	6.52682e-08
PMT(10ng/kg)-Control	-14.0154	-31.7476	3.7168	0.143408		PMT(10ng/kg)-Control	16.4889	10.9961	21.9817	1.37158e-05
PMT(1ng/kg)-Control	-17.992	-35.7242	-0.259758	0.046394		PMT(1ng/kg)-Control	5.42237	-0.0704068	10.9151	0.0533825
